# Supplementary material for: Preliminary Study on Tracing the Origin and Exploring the Relations between Growing Conditions and Isotopic and Elemental Fingerprints of Organic and Conventional Cavendish Bananas (Musa spp.)
Source: Foods. 2021 May 8;10(5):1021. doi: 10.3390/foods10051021 (PMC8151364; doi:10.3390/foods10051021)
Supplement: Supplementary file 1 [file foods-10-01021-s001.zip]

Archive with 1 entries (1 files):
- foods-1193178-supplementary.7z
